# Supplementary material for: The Use of Population Pharmacokinetics to Extrapolate Food Effects from Human Adults and Beagle Dogs to the Pediatric Population Illustrated with Paracetamol as a Test Case
Source: Pharmaceuticals (Basel). 2023 Dec 28;17(1):53. doi: 10.3390/ph17010053 (PMC10818831; doi:10.3390/ph17010053)
Supplement: Supplementary file 1 [file pharmaceuticals-17-00053-s001.zip]

Archive with 1 entries (1 files):
- pharmaceuticals-2775788-supplementary.pdf
